# Supplementary material for: Polyphenol-Enriched Fraction from Chestnut Shells as a Source of Bioactive Compounds for Friedreich Ataxia
Source: Molecules. 2025 Dec 24;31(1):70. doi: 10.3390/molecules31010070 (PMC12786618; doi:10.3390/molecules31010070)
Supplement: Supplementary file 1 [file molecules-31-00070-s001.zip]

Archive with 1 entries (1 files):
- molecules-3983289-supplementary.pptx
